# Supplementary material for: Effect of Short-Term Restraint Stress on the Hypothalamic Transcriptome Profiles of Rats with Inherited Stress-Induced Arterial Hypertension (ISIAH) and Normotensive Wistar Albino Glaxo (WAG) Rats
Source: Int J Mol Sci. 2024 Jun 18;25(12):6680. doi: 10.3390/ijms25126680 (PMC11203755; doi:10.3390/ijms25126680)
Supplement: Supplementary file 1 [file ijms-25-06680-s001.zip]

Archive with 1 entries (1 files):
- ijms-3015263-supplementary.pdf
